# Supplementary material for: Effectiveness of Digital Health Literacy Interventions in Older Adults: Single-Arm Meta-Analysis
Source: J Med Internet Res. 2023 Jun 28;25:e48166. doi: 10.2196/48166 (PMC10365623; doi:10.2196/48166)
Supplement: Multimedia Appendix 4 [file jmir_v25i1e48166_app4.xlsx]

## Sheet: Sheet1
Reference, country	eHealth literacy efficacy	Knowledge	Self-efficacy	Skills
	pre/post mean (SD)	pre/post mean (SD)	pre/post mean (SD)	pre/post mean (SD)
Xie [31]. United States	2.59 (0.83)/4.04 (0.49)	CK: 3.36 (1.24)/4.13 (1.15)	CE:4.13 (0.51)/4.24 (0.61)	12.61 (7.07)/21.14 (5.50)
		WK: 2.63 (2.09)/4.31 (1.31)
Chiu et al [33]. Taiwan,China	30.90 (5.10)/31.70 (5.40)
Lee et al [32]. United States	2.78 (1.62)/3.83 (0.86)		CE:1.63 (1.99)/4.16 (0.62)
Bevilacqua et al [34]. Italy	24.30 (8.90)/28.40 (8.10)
Chang et al [35]. Korea	28.31 (1.08)/33.04 (0.64)	CK/WK:10.01 (1.12)/16.74 (0.77)
Nahm et al [36]. United States	IG:30.62 (5.02)/31.58 (5.21)	PPK:IG:5.28 (1.63)/6.48 (1.21)	PP SE:IG:27.72 (11.86)/34.01 (8.60)
	CG:28.86 (5.37)/28.44 (6.16)	PPK:CG:5.05 (1.81)/5.68 (1.47)	PP SE:CG:26.37 (11.94)/29.05 (10.92)
De Main et al [37]. United States	IG:25.28 (6.90)/33.28 (3.28)	CK/WK:IG:14.07 (3.86)/16.87 (3.02)		IG:7.98 (3.47)/8.76 (3.79)
	CG:22.98 (7.77)/34.22 (3.97)	CK/WK:CG:14.04 (4.21)/16.26 (3.6)		CG:8.00 (3.24)/10.46 (2.14)
Note: CK: computer knowledge; WK: web knowledge; PPK: patient portal knowledge; CE: computer self-efficacy; PP SE: patient portal self-efficacy
